# Supplementary material for: Cancer-Associated Abdominal Vein Thrombosis
Source: Cancers (Basel). 2023 Nov 4;15(21):5293. doi: 10.3390/cancers15215293 (PMC10649304; doi:10.3390/cancers15215293)
Supplement: Supplementary file 1 [file cancers-15-05293-s001.zip]

Archive with 1 entries (1 files):
- cancers-2673405-supplementary.pdf
